# Supplementary material for: Associations of Chronic Marijuana Use with Changes in Salivary Microbiome
Source: Microorganisms. 2024 Nov 6;12(11):2244. doi: 10.3390/microorganisms12112244 (PMC11596347; doi:10.3390/microorganisms12112244)
Supplement: Supplementary file 1 [file microorganisms-12-02244-s001.zip]

Archive with 1 entries (1 files):
- microorganisms-3293424-supplementary.pdf
